# Supplementary material for: Mechanisms of DNA opening revealed in AAA+ transcription complex structures
Source: Sci Adv. 2022 Dec 21;8(51):eadd3479. doi: 10.1126/sciadv.add3479 (PMC9770992; doi:10.1126/sciadv.add3479)
Supplement: Supplementary file 2 — Movies S1 and S2 [file sciadv.add3479_movies_s1_and_s2.zip]

Archive with 2 entries (2 files):
- sciadv.add3479_movie_s1.mp4
- sciadv.add3479_movie_s2.mp4
